# Supplementary material for: Design and Simulation of a System-in-Package Chip for Combined Navigation
Source: Micromachines (Basel). 2024 Jan 23;15(2):167. doi: 10.3390/mi15020167 (PMC10892356; doi:10.3390/mi15020167)
Supplement: Supplementary file 1 [file micromachines-15-00167-s001.zip]

Archive with 1 entries (1 files):
- micromachines-2832037-supplementary.pdf
